# Supplementary material for: The Safety and Efficacy of Nusinersen in the Treatment of Spinal Muscular Atrophy: A Systematic Review and Meta-Analysis of Randomized Controlled Trials
Source: Medicina (Kaunas). 2022 Feb 1;58(2):213. doi: 10.3390/medicina58020213 (PMC8874456; doi:10.3390/medicina58020213)
Supplement: Supplementary file 1 [file medicina-58-00213-s001.zip]

Archive with 1 entries (1 files):
- medicina-1506343-supplementary.pdf
